# Supplementary material for: The impact of a combinatorial digital and organisational intervention on the management of long-term conditions in UK primary care: a non-randomised evaluation
Source: BMC Health Serv Res. 2019 Mar 12;19:159. doi: 10.1186/s12913-019-3984-6 (PMC6416963; doi:10.1186/s12913-019-3984-6)
Supplement: Supplementary file 3 — Comparing HMR and Bury. Descriptive statistics of HMR and Bury CCGs. (XLSX 11 kb) [file 12913_2019_3984_MOESM3_ESM.xlsx]

## Sheet: Hoja1
	Additional file 3. Comparing HMR and Bury
	Indicator	HMR	Bury
	Population 2016 (thousands)	216	189
	Life expectancy at birth (male)	77.1	77.9
	Life expectancy at birth (female)	80.6	81.6
	% population aged 65+	0.161	0.179
	% people from an ethnic minority group	0.21	0.094
	Diabetes prevalence (17+)	0.084	0.073
	Estimated prevalence of diabetes (undiagnosed and diagnosed)	0.095	0.085
	Coronary heart disease prevalence	0.037	0.033
	Heart failure prevalence	0.008	0.009
	Smoking prevalence in adults	0.178	0.163
	Physically active adults	0.608	0.636
	Excess weight in adults	0.688	0.643
	Index of Multiple Deprivation (2015)	33.7 (decile 1- most deprived)	21.8 (decile 6th - average)
	Employment rate (aged 16-64)	0.643	0.71
	% of people with type 1 diabetes who had the eight recommended individual care processes*	0.529	0.459
	% of people with type 2 diabetes who had the eight recommended individual care processes*	0.622	0.575
	% of people with type 1 diabetes achieving blood glucose target	0.25	0.294
	% of people with type 1 diabetes achieving blood pressure target	0.779	0.782
	% of people with type 1 diabetes achieving cholesterol target	0.664	0.659
	% of people with type 1 diabetes achieving all three targets	0.168	0.171
	% of people with type 2 diabetes achieving blood glucose target	0.678	0.712
	% of people with type 2 diabetes achieving blood pressure target	0.8	0.776
	% of people with type 2 diabetes achieving cholesterol target	0.746	0.718
	% of people with type 2 diabetes achieving all three targets	0.429	0.422
	* The National Institute for Health and Care Excellence (NICE) recommends eight care processes for diabetes. Five of these care processes relate to risk factors (body mass index, blood pressure, smoking, glucose levels and cholesterol) and the remaining three relate to tests to identify early complications (urine albumin creatinine ratio, serum creatinine and foot surveillance)
	Source: Public Health England 2018a and 2018b
	References
	Public Health England. 2018a. Local Authority Health Profiles. https://fingertips.phe.org.uk/profile/health-profiles (accessed 12th September 2018)
	Public Health England. 2018b. Cardiovascular Disease profiles. https://fingertips.phe.org.uk/profile/cardiovascular (accessed 12th September 2018)
